# Supplementary material for: The introduction of mindfulness groups to a psychiatric rehabilitation in-patient setting: a feasibility study
Source: BMC Psychiatry. 2020 Jun 20;20:322. doi: 10.1186/s12888-020-02725-7 (PMC7305618; doi:10.1186/s12888-020-02725-7)
Supplement: Supplementary file 1 — Additional file 1. Millar_mindfulness_attendance_rate_data [file 12888_2020_2725_MOESM1_ESM.csv]

WARD	ID	ATTEND	POSSIBLE	RATE
A	A_01	1	25	0.04
A	A_02	6	33	0.181818182
A	A_03	12	33	0.363636364
A	A_04	0	0	0
A	A_05	1	33	0.03030303
A	A_06	0	0	0
A	A_07	12	33	0.363636364
A	A_08	5	33	0.151515152
A	A_09	7	33	0.212121212
A	A_10	0	0	0
A	A_11	3	33	0.090909091
A	A_12	3	33	0.090909091
A	A_13	0	0	0
A	A_14	1	33	0.03030303
A	A_15	0	0	0
B	B_01	10	11	0.909090909
B	B_02	3	6	0.5
B	B_03	52	57	0.912280702
B	B_04	6	12	0.5
B	B_05	21	46	0.456521739
B	B_06	52	57	0.912280702
B	B_07	10	30	0.333333333
B	B_08	2	32	0.0625
B	B_09	27	38	0.710526316
B	B_10	2	57	0.035087719
B	B_11	3	57	0.052631579
B	B_12	7	13	0.538461538
B	B_13	23	51	0.450980392
B	B_14	0	12	0
B	B_15	0	32	0
B	B_16	0	57	0
B	B_17	0	57	0
B	B_18	0	57	0
B	B_19	0	16	0
B	B_20	0	7	0
