# Supplementary material for: The introduction of mindfulness groups to a psychiatric rehabilitation in-patient setting: a feasibility study
Source: BMC Psychiatry. 2020 Jun 20;20:322. doi: 10.1186/s12888-020-02725-7 (PMC7305618; doi:10.1186/s12888-020-02725-7)
Supplement: Supplementary file 2 — Additional file 2. Millar_mindfulness_mental_wellbeing_scale_data [file 12888_2020_2725_MOESM2_ESM.csv]

Day	Session	ID	MWS
0	1	A_03	20
2	2	A_07	28
4	3	A_11	24
4	3	A_03	23
4	3	A_09	32
4	3	A_07	35
7	4	A_14	19
7	4	A_03	23
9	5	A_07	28
9	5	A_12	20
9	5	A_03	22
11	6	A_07	28
11	6	A_08	28
14	7	A_03	22
14	7	A_08	28
32	9	A_08	27
35	10	A_09	35
39	11	A_08	26
39	11	A_03	21
42	12	A_05	27
42	12	A_08	28
46	13	A_03	24
49	14	A_07	35
53	16	A_09	32
53	16	A_03	21
60	17	A_03	21
65	18	A_09	35
72	19	A_07	29
77	20	A_09	26
79	21	A_12	24
79	21	A_07	35
79	21	A_02	19
84	23	A_07	24
86	24	A_07	28
91	25	A_02	22
95	26	A_03	24
98	27	A_02	19
98	27	A_03	23
100	28	A_09	24
100	28	A_03	21
100	28	A_07	26
105	29	A_02	21
107	30	A_02	14
109	31	A_11	0
112	32	A_02	22
114	33	A_07	28
114	33	A_11	22
